# Supplementary material for: Chinese Cabbage Changes Its Release of Volatiles to Defend against Spodoptera litura
Source: Insects. 2022 Jan 10;13(1):73. doi: 10.3390/insects13010073 (PMC8778687; doi:10.3390/insects13010073)
Supplement: Supplementary file 1 [file insects-13-00073-s001.zip]

Archive with 1 entries (1 files):
- insects-1536714-supplementary.pdf
